# Supplementary material for: Pharmacokinetics of Azalomycin F, a Natural Macrolide Produced by Streptomycete Strains, in Rats
Source: Molecules. 2021 Oct 26;26(21):6464. doi: 10.3390/molecules26216464 (PMC8588360; doi:10.3390/molecules26216464)
Supplement: Supplementary file 1 [file molecules-26-06464-s001.zip]

Archive with 1 entries (1 files):
- molecules-1428389-supplementary.pdf
